# Supplementary material for: Haemonchus contortus Parasitism in Intensively Managed Cross-Limousin Beef Calves: Effects on Feed Conversion and Carcass Characteristics and Potential Associations with Climatic Conditions
Source: Pathogens. 2022 Aug 23;11(9):955. doi: 10.3390/pathogens11090955 (PMC9500760; doi:10.3390/pathogens11090955)
Supplement: Supplementary file 1 [file pathogens-11-00955-s001.zip]

Archive with 1 entries (1 files):
- pathogens-1863624-supplementary.pdf
